# Supplementary material for: Application of vancomycin-impregnated calcium sulfate hemihydrate/nanohydroxyapatite/carboxymethyl chitosan injectable hydrogels combined with BMSC sheets for the treatment of infected bone defects in a rabbit model
Source: BMC Musculoskelet Disord. 2022 Jun 9;23:557. doi: 10.1186/s12891-022-05499-z (PMC9185966; doi:10.1186/s12891-022-05499-z)
Supplement: Supplementary file 1 — Additional file 1. [file 12891_2022_5499_MOESM1_ESM.xlsx]

## Sheet: Sheet1
Quantitative analysis of newborn bone tissue（BV/TV）
	4W			8W			12W
Control	0.201437	0.222993	0.214223	0.364853	0.407628	0.540251	0.453179	0.379924	0.185547
BMSCs	0.300843	0.301142	0.309884	0.453329	0.510348	0.401316	0.623627	0.586947	0.611808
CSH/n-HA/CMCS	0.410076	0.392792	0.389952	0.599368	0.689435	0.638834	0.691275	0.703116	0.68828
CSH/n-HA/CMCS/BMSCs	0.604359	0.69457	0.671136	0.704452	0.718998	0.675099	0.763912	0.855291	0.703855
Quantitative analysis of newborn bone tissue（Tb. T）
	4W			8W			12W
Control	0.377442	0.425166	0.392135	0.516572	0.500943	0.660878	0.689112	0.660115	0.31808
BMSCs	0.498367	0.485527	0.511203	0.694517	0.720051	0.701571	0.765429	0.800263	0.679112
CSH/n-HA/CMCS	0.570024	0.546559	0.596432	0.816643	0.806424	0.785555	0.882644	0.879902	0.900029
CSH/n-HA/CMCS/BMSCs	0.799046	0.745561	0.786521	0.920047	0.897769	0.977462	0.987766	0.990356	0.764731
Quantitative analysis of newborn bone tissue（Tb. Th）
	4W			8W			12W
Control	0.465028	0.524486	0.387643	0.511307	0.468809	0.817475	0.566881	0.600359	0.583334
BMSCs	0.577234	0.603348	0.598003	0.644583	0.630779	0.572026	0.711032	0.560028	0.900895
CSH/n-HA/CMCS	0.698801	0.718664	0.645087	0.696604	0.599203	0.813227	0.801459	0.843325	0.764731
CSH/n-HA/CMCS/BMSCs	0.802615	0.931607	0.786652	0.824765	0.860054	0.690669	0.994653	0.988076	0.595416
