# Supplementary material for: Application of vancomycin-impregnated calcium sulfate hemihydrate/nanohydroxyapatite/carboxymethyl chitosan injectable hydrogels combined with BMSC sheets for the treatment of infected bone defects in a rabbit model
Source: BMC Musculoskelet Disord. 2022 Jun 9;23:557. doi: 10.1186/s12891-022-05499-z (PMC9185966; doi:10.1186/s12891-022-05499-z)
Supplement: Supplementary file 2 — Additional file 2. [file 12891_2022_5499_MOESM2_ESM.xlsx]

## Sheet: Sheet1
Number of inflammatory cells/mm2
	4W									8W									12W
Control	28585.5	29682.4	29109.4	27292.1	22495.1	20399.5	19089.7	18713.2	20514.1	27013.8	35314.3	31466.9	33022.3	31990.8	32170.9	33038.6	28896.5	31483.3	15225.9	11673.2	14636.5	13130.3	10936.5	9135.55	9184.67	9626.71	8595.28
BMSCs Sheet	44613.6	45694.2	48526.5	47003.9	44777.3	47855.3	45186.6	45595.9	45399.5	16912.2	15275	16764.9	15422.4	14914.9	16912.2	18385.7	13523.2	13736.1	12148	9151.93	10167	10936.5	11100.2	10887.4	11051.1	8791.74	11984.3
CSH/n-HA/CMCS	736.73	884.08	802.22	1293.38	1866.40	2193.84	2079.24	1440.73	1637.19	2783.23	3667.32	785.85	2079.24	2324.81	523.9	1702.68	6286.83	4518.66	2292.07	2635.88	1424.36	2030.12	802.22	3143.41	2423.05	5697.44	3896.52
CSH/n-HA/CMCS/BMSCs	769.48	409.29	507.53	687.62	622.13	196.46	1064.17	834.97	916.83	605.76	720.36	589.39	638.5	785.85	1293.38	1113.29	1506.22	1080.55	769.48	458.41	229.2	163.71	474.78	720.36	949.57	343.81	638.5
