# Supplementary material for: Application of vancomycin-impregnated calcium sulfate hemihydrate/nanohydroxyapatite/carboxymethyl chitosan injectable hydrogels combined with BMSC sheets for the treatment of infected bone defects in a rabbit model
Source: BMC Musculoskelet Disord. 2022 Jun 9;23:557. doi: 10.1186/s12891-022-05499-z (PMC9185966; doi:10.1186/s12891-022-05499-z)
Supplement: Supplementary file 3 — Additional file 3. [file 12891_2022_5499_MOESM3_ESM.xlsx]

## Sheet: Sheet1
Ratio of collagen fiber area (%)
	Control	BMSCs Sheet	VA/CSH/n-HA/CMCS	VA/CSH/n-HA/CMCS/BMSCs
4W	4.62772	6.73118	8.54126	12.9225
	4.72695	6.59685	8.43462	12.5492
	4.6555	6.41969	9.27963	12.2266
	4.43917	6.23791	7.75723	13.1194
	4.52969	6.19321	9.03352	11.4166
	4.5821	5.63319	9.06201	11.1283
	4.60598	5.75214	9.19933	12.6013
	4.65703	5.69762	9.1931	9.06767
	4.62228	5.87648	9.32061	11.424
8W	7.26421	8.84464	15.7104	29.3784
	7.22082	8.52456	15.3784	31.3404
	8.08636	8.39401	15.1177	28.6483
	8.51605	9.19323	15.7254	31.5483
	8.52914	9.17257	16.5463	30.9127
	7.47532	8.01548	17.1799	31.059
	7.09876	8.21219	18.1621	30.2653
	6.94106	9.30904	12.2699	30.1513
	7.87315	8.78361	15.3208	31.0352
12W	12.4064	14.9319	30.9286	46.4046
	12.1312	14.813	23.9444	45.8086
	12.4581	15.2444	35.1241	46.8314
	12.4164	15.6222	45.4151	46.8855
	12.9527	13.8751	45.8989	41.2838
	12.44	14.9541	45.2112	44.3423
	12.1413	14.6391	42.17	44.179
	7.52652	13.3779	45.5941	45.3968
	8.09306	14.216	38.1414	45.0448

## Sheet: Sheet2
1809031	20	92.5544	20	4.62772		1849476	92473.8	4.73118	6.73118	131565		1669441	166944	85.4126	8.54126		1768042	252577	90.4573	12.9225
1847821	20	94.539	20	4.72695		1796965	89848.2	4.59685	6.59685	128939		1648597	164860	84.3462	8.43462		1298176	185454	87.8443	12.5492
1819892	20	93.1101	20	4.6555		1727708	86385.4	4.41969	6.41969	125477		1813759	181376	92.7963	9.27963		1171218	167317	85.5863	12.2266
1735324	20	88.7834	20	4.43917		1656650	82832.5	4.23791	6.23791	121924		1516198	151620	79.2394	7.75723		1794984	256426	91.8357	13.1194
1770709	20	90.5937	20	4.52969		1639175	81958.8	4.19321	6.19321	121050		1765656	176566	90.3352	9.03352		1562003	223143	79.9158	11.4165
1791198	20	91.642	20	4.5821		1420256	71012.8	3.63319	5.63319	110104		1771224	177122	90.6201	9.06201		1522564	217509	77.898	11.1283
1800534	20	92.1197	20	4.60598		1466755	73337.8	3.75214	5.75214	112429		1798064	179806	91.9933	9.19933		1724094	246299	88.2088	12.6013
1820490	20	93.1407	20	4.65703		1445445	72272.2	3.69762	5.69762	111363		1796847	179685	91.931	9.1931		1240632	177233	63.4737	9.06767
1806904	20	92.4456	20	4.62228		1515362	75768.1	3.87648	5.87648	114859		1821770	182177	93.2061	9.32061		1563021	223289	79.9679	11.424
1705701	20	87.2678	20	4.36339		1822780	91139	4.66289	6.66289	130230		1690530	169053	86.4916	8.64916		1016198	145171	69.3477	9.90682
1486421	20	76.0489	20	3.80244		1730156	86507.8	4.42595	6.42595	125599		1528098	152810	78.1812	7.81812		1043015	149002	64.5255	9.21793
1413743	20	72.3305	20	3.61653		1648431	82421.6	4.21689	6.21689	121513		1668568	166857	85.368	8.5368		1574917	224988	80.5765	11.5109
1520924	20	77.8141	20	3.89071		1718811	85940.6	4.39693	6.39693	125032		1735955	173596	88.8156	8.88156		854435	122062	51.2705	7.32436
1761809	20	90.1384	20	4.50692		1738504	86925.2	4.4473	6.4473	126016		1749144	174914	89.4904	8.94904		1407975	201139	72.0354	10.2908
1741869	20	89.1182	20	4.45591		1757489	87874.4	4.49587	6.49587	126966		1731281	173128	88.5765	8.85765		1721864	245981	88.0947	12.585
1653580	20	84.6011	20	4.23006		1806148	90307.4	4.62034	6.62034	129399		1770538	177054	90.585	9.0585		1648944	235563	84.364	12.052
1837370	20	94.0043	20	4.70021		1794534	89726.7	4.59063	6.59063	128818		1596991	159699	81.7059	8.17059		1653125	236161	84.5779	12.0826
1370681	20	70.1273	20	3.50637		1774644	88732.2	4.53975	6.53975	127823		1683911	168391	86.1529	8.61529		1771443	253063	90.6313	12.9473
1535347	307069	78.552	15.7104			1419833	141983	72.6421	7.26421								1722654	574218	88.1351	29.3784
1502901	300580	76.892	15.3784			1411353	141135	72.2082	7.22082								1837703	612568	94.0213	31.3404
1477419	295484	75.5883	15.1177			1580527	158053	80.8636	8.08636								1479004	493001	85.9449	28.6483
1536809	307362	78.6269	15.7254			1664513	166451	85.1605	8.51605								1849894	616631	94.645	31.5483
1617035	323407	82.7314	16.5463			1667071	166707	85.2914	8.52914								1683411	561137	92.7381	30.9127
1678956	335791	85.8994	17.1799			1461097	146110	74.7532	7.47532								1571680	523893	93.1769	31.059
1774946	354989	90.8105	18.1621			1387495	138750	70.9876	7.09876								1388729	462910	90.796	30.2653
1199108	239822	61.3493	12.2699			1356672	135667	69.4106	6.94106								1357430	452477	90.4539	30.1513
1497274	299455	76.6042	15.3208			1538854	153885	78.7315	7.87315								1774311	591437	93.1056	31.0352
1670547	334109	85.4692	17.0938			1839536	183954	94.1151	9.41151								1329295	443098	68.0099	22.67
1778390	355678	90.9867	18.1973			1834768	183477	93.8712	9.38711								1539552	513184	78.7672	26.2557
1674596	334919	85.6764	17.1353			1817418	181742	92.9835	9.29835								1587746	529249	81.2329	27.0776
1679313	335863	85.9177	17.1835			1819571	181957	93.0936	9.30936								1180445	393482	60.3944	20.1315
1671204	334241	85.5028	17.1006			1766544	176654	90.3807	9.03806								1149687	383229	58.8208	19.6069
1704041	340808	87.1828	17.4366			1776235	177624	90.8765	9.08765								1525538	508513	78.0502	26.0167
1711416	342283	87.5602	17.512			1557366	155737	79.6786	7.96786								1711344	570448	87.5565	29.1855
1742638	348528	89.1576	17.8315			1567847	156785	80.2148	8.02148								1705253	568418	87.2448	29.0816
1720343	344069	88.0169	17.6034			1619797	161980	82.8727	8.28727								1463126	487709	74.8571	24.9523
86.8445	12.4064	1067860	152551			1821907	303651	93.2131	15.5355			1209037	604518	61.8573	30.9286		1814012	907006	92.8092	46.4046
84.9185	12.1312	1495459	213637			1772867	295478	90.7041	15.1174			936016	468008	47.8888	23.9444		1790713	895356	91.6172	45.8086
87.2065	12.4581	1428301	204043			1737352	289559	88.8871	14.8145			1373042	686521	70.2481	35.1241		1830694	915347	93.6627	46.8314
86.9145	12.4164	1197310	171044			1811908	301985	92.7016	15.4503			1775332	887666	90.8303	45.4151		1832809	916404	93.7709	46.8855
90.669	12.9527	1094000	156286			1729367	288228	88.4786	14.7464			1794244	897122	91.7978	45.8989		1613834	806917	82.5676	41.2838
87.0798	12.44	1562066	223152			1658607	276434	84.8583	14.1431			1767362	883681	90.4225	45.2112		1733395	866698	88.6847	44.3423
84.989	12.1413	1661161	237309			1664805	277468	85.1754	14.1959			1648474	824237	84.3399	42.17		1727009	863504	88.3579	44.179
52.6856	7.52652	1029772	147110			1721417	286903	88.0718	14.6786			1782329	891164	91.1882	45.5941		1774615	887308	90.7936	45.3968
56.6514	8.09306	1107286	158184			1603525	267254	82.0402	13.6734			1863740	745496	95.3534	38.1414		1760857	880428	90.0897	45.0448
93.9269	13.4181	1835857	262265			1751121	291854	89.5916	14.9319			1789279	715712	91.5438	36.6175		1842580	921290	94.2708	47.1354
95.7404	13.6772	1871304	267329			1737172	289529	88.8779	14.813			1856919	742768	95.0045	38.0018		1866028	933014	95.4705	47.7352
94.2879	13.4697	1842914	263273			1787769	297962	91.4666	15.2444			1897975	759190	97.105	38.842		1880508	940254	96.2113	48.1057
95.5686	13.6527	1867946	266849			1832077	305346	93.7335	15.6222			1914071	765628	97.9285	39.1714		1878551	939276	96.1112	48.0556
96.8684	13.8384	1893352	270479			1627182	271197	83.2506	13.8751			1918327	767331	98.1462	39.2585		1806674	903337	92.4338	46.2169
97.3196	13.9028	1902171	271739			1753720	292287	89.7245	14.9541			1877402	750961	96.0524	38.421		1891333	945666	96.7652	48.3826
97.9628	13.9947	1914741	273534			1716781	286130	87.8346	14.6391			1873028	749211	95.8286	38.3315		1894085	947042	96.906	48.453
97.7963	13.9709	1911487	273070			1568868	261478	80.2671	13.3778			1870211	748084	95.6845	38.2738		1863745	931872	95.3537	47.6768
97.1467	13.8781	1898791	271256			1667167	277861	85.2963	14.216			1940012	776005	99.2557	39.7023		1851736	925868	94.7393	47.3696
